# Supplementary material for: Effect of Salt Stress on the Activity, Expression, and Promoter Methylation of Succinate Dehydrogenase and Succinic Semialdehyde Dehydrogenase in Maize (Zea mays L.) Leaves
Source: Plants (Basel). 2022 Dec 23;12(1):68. doi: 10.3390/plants12010068 (PMC9823291; doi:10.3390/plants12010068)
Supplement: Supplementary file 1 [file plants-12-00068-s001.zip]

Archive with 1 entries (1 files):
- plants-2116576-supplementary.pdf
